# Supplementary material for: Exploring Harassment Directed Towards Employees on Social Media: A Scoping Review
Source: Behav Sci (Basel). 2026 May 16;16(5):797. doi: 10.3390/bs16050797 (PMC13203256; doi:10.3390/bs16050797)
Supplement: Supplementary file 1 [file behavsci-16-00797-s001.zip]

Archive with 2 entries (2 files):
- PRISMA-ScR-Fillable-Checklist.pdf
- PRISMA2020 Flow Diagram.pdf
